# Supplementary material for: Adapting a Physical Earthquake-Aftershock Model to Simulate the Spread of COVID-19
Source: Int J Environ Res Public Health. 2022 Dec 9;19(24):16527. doi: 10.3390/ijerph192416527 (PMC9778620; doi:10.3390/ijerph192416527)
Supplement: Supplementary file 1 [file ijerph-19-16527-s001.zip]

Archive with 1 entries (1 files):
- ijerph-1998515-SI.pdf
